# Supplementary material for: Enhanced Antioxidant Activity of Bioactives in Colored Grains by Nano-Carriers in Human Lens Epithelial Cells
Source: Molecules. 2018 May 31;23(6):1327. doi: 10.3390/molecules23061327 (PMC6099946; doi:10.3390/molecules23061327)
Supplement: Supplementary file 1 [file molecules-23-01327-s001.zip]

Archive with 1 entries (1 files):
- molecules-307688-SI.pptx
